# Supplementary material for: Recombinant Forms of HIV-1 in the Last Decade of the Epidemic in the Russian Federation
Source: Viruses. 2023 Nov 25;15(12):2312. doi: 10.3390/v15122312 (PMC10748268; doi:10.3390/v15122312)
Supplement: Supplementary file 1 [file viruses-15-02312-s001.zip]

Archive with 1 entries (1 files):
- viruses-2707306-supplementary.pdf
